# Supplementary material for: Characterization of Cyanobacterial Hydrocarbon Composition and Distribution of Biosynthetic Pathways
Source: PLoS One. 2014 Jan 27;9(1):e85140. doi: 10.1371/journal.pone.0085140 (PMC3903477; doi:10.1371/journal.pone.0085140)
Supplement: Table S1 — Summary of literature reports of cyanobacterial hydrocarbon composition. Strains are organized by subdivision on the left-hand side, and a ‘+’ symbol indicates that a particular hydrocarbon was reported for this strain. The relevant reference is listed in the right-hand column with full references below. Findings that were validated using authentic standards or established using derivitization techniques to verify hydrocarbon structure are denoted with superscript 1. (XLSX) [file pone.0085140.s007.xlsx]

## Sheet: Sheet1
Table S1. Reported Cyanobacterial Hydrocarbon Compositions
Strain	C14	meC14	C15	C15:1	C16	meC16	C17	C17:1	C17:2	C17:3	C17:4	meC17	C18	C18:1	meC18	C19	C19:1	C19:2	meC19	References
Subdivision 1 (Unicellular)
Synechococcus PCC 7002 (Agmenellum quadruplicum)																	+¹	+¹		[4, 9]
Anacystis cyanea							+¹					+¹								[30]
Anacystis montana			+	+	+		+	+	+											[30, 49]
Anacystis nidulans			+		+		+¹	+				+¹	+							[2, 4, 31, 50]
Chroococcus turgidus					+	+	+					+	+		+	+				[30, 49]
Coccochloris elabens								+					+				+	+		[4]
Cyanothece sp. ATCC 51142			+¹																	[5]
Cyanothece sp. PCC 7418							+	+					+	+						[44]
Cyanothece sp. PCC 7425							+¹													[5]
Gloeocapsa alpicola FACHB 400			+				+													[33]
Gloeobacter violaceus PCC 7421							+¹													[5]
Microcystis aeruginosa			+		+		+						+			+				[51]
Microcystis sp. PCC 7806							+													[33]
Prochlorococcus marinus CCMP 1986			+¹																	[5]
Prochloron sp.			+		+		+													[52]
Synechococcus bacillaris			+	+	+	+	+	+¹	+	+	+									[53]
Synechococcus elongatus PCC 6301			+¹				+¹													[5]
Synechococcus elongatus PCC 7942			+				+¹	+												[5, 29]
Synechocystis sp. PCC 6803							+¹	+												[5, 29]
Synechocystis UTEX 2470							+	+					+							[54]
Subdivision 2 (Baeocystous)
Pleurocapsa PCC 7319							+¹	+¹												[44]
Pleurocapsa PCC 7418																				[44]
Pleurocapsa PCC 7516								+¹	+¹											[44]
Stanieria PCC 7301	+¹	+¹	+¹		+¹															[44]
Subdivision 3 (Filamentous)
Limnothrix redekei							+	+	+											[55]
Lyngbya aestuarii			+		+		+					+	+							[30]
Lyngbya lagerhaimii			+		+		+	+				+								[4]
Microcoleus chthonoplastes PCC 7420							+¹	+¹												[44]
Microcoleus chthonoplastes			+		+		+						+							[4]
Microcoleus vaginatus						+	+	+				+								[56]
Oscillatoria f. granulata							+													[57]
Oscillatoria williamsii			+		+		+	+					+							[4]
Osillatoria woronichinii (Sin 24)	+		+		+		+													[53, 58]
Phormidium luridum							+					+								[3, 53]
Phormidium lucidum FACHB 238							+					+								[33]
Planktothrix agardhii							+	+				+								[55]
Planktothrix mougeotii							+	+				+								[55]
Planktothrix rubescens							+	+				+								[55]
Planktothrix suspense							+	+				+								[55]
Plectonema terebrans			+		+		+	+					+							[4]
Spirulina sp.			+		+		+	+				+	+		+	+			+	[31]
Spirulina platensis			+		+		+	+												[30]
Spirulina platensis FACHB 419							+													[33]
Spirulina platensis-Mao	+		+		+		+	+				+	+		+	+			+	[31, 59]
Trichodesmium erythraeum			+		+		+	+					+							[4, 60]
Subdivision 4 (Heterocystous)
Anabaena (Nostoc ) sp. PCC 7120							+¹					+¹								[5, 29]
Anabaena cylindria								+	+				+							[49]
Anabaena variablis FACHB 319							+					+								[33]
Anabaena variabilis							+¹					+¹								[3, 5, 46, 61]
Aulosira terrastre FACHB 256							+													[33]
Calothrix scopulorum							+					+								[62]
Calothrix sp.			+		+		+	+	+				+		+	+			+	[31]
Gloeotrichia echinulata FACHB 419							+													[33]
Nostoc sp.			+		+		+					+								[30]
Nostoc commune	+		+		+		+					+			+	+			+	[31]
Nostoc cacicola FACHB 389		+					+													[33]
Nostoc endophytum							+					+								[49]
Nostoc muscorum			+		+		+	+¹				+	+							[2, 4]
Nostoc punctiforme PCC 73102							+¹													[5]
Nostoc punctiforme FACHB 252		+					+													[33]
Nostoc spongiaeforme FACHB 130							+					+								[33]
Nostoc sp.a							+					+	+			+				[32]
Richelia sinica FACHB 419							+													[33]
Scytonema sp.							+	+						+			+			[28]
Scytonema javanicum FACHB 887							+					+								[33]
Tolypothrix tenuis FACHB							+					+								[33]
Subdivision 5 (Ramified)
Chlorogloea fritschii					+		+¹					+¹			+					[2]
